# Supplementary material for: Broadband Dielectric Response of Group-II Metal Oxide Monolayers: From Ionic to Electronic Polarization
Source: Micromachines (Basel). 2026 May 1;17(5):564. doi: 10.3390/mi17050564 (PMC13208737; doi:10.3390/mi17050564)
Supplement: Supplementary file 1 [file micromachines-17-00564-s001.zip]

Archive with 1 entries (1 files):
- micromachines-4240779-Supplementary.pdf
